# Supplementary material for: SARS-CoV-2 Vaccine Effectiveness in Hospitalized Patients: A Multicenter Test-Negative Case–Control Study
Source: Vaccines (Basel). 2023 Nov 28;11(12):1779. doi: 10.3390/vaccines11121779 (PMC10747324; doi:10.3390/vaccines11121779)
Supplement: Supplementary file 1 [file vaccines-11-01779-s001.zip]

Archive with 1 entries (1 files):
- vaccines-2697538-Supplementary Materials.pdf
